# Supplementary material for: Genome-Wide Characterization of Soybean Hexokinase Genes Reveals a Positive Role of GmHXK15 in Alkali Stress Response
Source: Plants (Basel). 2023 Aug 30;12(17):3121. doi: 10.3390/plants12173121 (PMC10490225; doi:10.3390/plants12173121)
Supplement: Supplementary file 1 [file plants-12-03121-s001.zip]

Archive with 1 entries (1 files):
- plants-2503916-supplementary.pdf
